# Supplementary material for: Role of Noradrenaline and Adrenoreceptors in Regulating Prostaglandin E2 Synthesis Cascade in Inflamed Endometrium of Pigs
Source: Int J Mol Sci. 2023 Mar 20;24(6):5856. doi: 10.3390/ijms24065856 (PMC10054430; doi:10.3390/ijms24065856)
Supplement: Supplementary file 1 [file ijms-24-05856-s001.zip]

Archive with 1 entries (1 files):
- ijms-2196598-supplementary.pdf
